# Supplementary material for: Acupuncture in persons with an increased stress level—Results from a randomized-controlled pilot trial
Source: PLoS One. 2020 Jul 23;15(7):e0236004. doi: 10.1371/journal.pone.0236004 (PMC7377446; doi:10.1371/journal.pone.0236004)
Supplement: S1 Data — (XLS) [file pone.0236004.s004.xls]

## Sheet: Sheet1
Rando_Arm	T0_PSQ20_GesamtScore	T1_PSQ20_GesamtScore	T2_PSQ20_GesamtScore	T0_phq_dep	T0_phq_gad	T0_phq_stre	T1_phq_dep	T1_phq_gad	T1_phq_stre	T2_phq_dep	T2_phq_gad	T2_phq_stre	id	centre
1	88.3	60	38.3	14	13	8	3	5	2	4	2	4	1	0
1	70	53.3		12	7	7	8	5	5				2	0
3	71.6	81.6	56.6	3	3	5	2	3	6	2	1	4	3	0
2	78.33	73	81.6	17	10	15	5	5	8	11	7	11	4	0
1	81.6	43.3	73.3	14	18	16	5	8	11	8	10	10	5	0
3	75	68.3	38.3	10	9	2	8	7	2	3	2	1	6	0
2	66.66			9	9	3							7	0
3	75	55	45	8	12	6	7	4	2	3	5	1	8	0
2	86.6	51.6	41.6	10	9	5	9	6	4	4	2	3	9	0
3	63.33			3	4	4							10	0
1	76.6	28.33	30	14	16	7	5	6	4	4	4	3	11	0
2	86.6	25	58.3	9	10	6	1	0	1	4	3	5	12	0
1	63.3	58.3	50	4	8	0	2	5	2	3	2	0	13	0
3	65	63.33	56.66	7	8	11	6	9	9	7	7	7	14	0
1	75	40	30	10	11	7	5	5	5	2	3	1	15	0
2	78.33	60	55	13	11	11	13	10	6	12	6	9	16	0
1	73.3	30	40	11	9	8	4	3	4	5	4	6	17	0
3	73.33	61.66	61.66	12	8	6	7	8	3	7	8	6	18	0
1	75	33.33	23.33	16	15	7	4	6	2	3	4	2	19	0
2	66.6	71.6	76.6	16	10	13	10	7	11	12	8	10	20	0
2	71.66	68.33	58.33	4	4	6	4	6	4	5	4	4	21	0
2	85	50	56.6	14	10	7	5	3	2	6	5	5	22	0
3	73.33			22	18	7							23	0
1	60			4	5	6							24	0
3	68.3	66.6	51	17	9	8	11	8	9	9	6	4	25	0
1	65	50	51.66	4	5	4	4	4	3	3	7	4	26	0
2	78.33	35	58.33	16	12	16	3	1	4	6	2	9	27	0
1	60			8	6	8							28	0
1	81.66	63.33	55	12	16	6	9	11	5	7	8	4	29	0
2	83.33	50	78.33	11	5	12	6	2	7	8	5	7	30	0
3	83.33	71.66	38.33	13	15	5	11	11	4	3	4	2	31	0
2	71.66	56.66	75	11	8	8	9	5	6	9	8	9	32	0
2	71.66			12	14	7							33	0
1	75	15	21.66	8	7	5	4	2	2	6	3	2	34	0
1	78.33	55	58.33	12	8	16	9	5	11	8	8	11	35	0
2	88.33	50	48.33	18	17	11	3	5	7	6	3	8	36	0
3	71.66	45		5	3	4	4		4				37	0
3	70	71.66	66.66	12	15	6	9	8	3	8	11	3	38	0
2	83.33	63.33	68.33	11	10	6	4	6	12	7	6	9	39	0
2	71.66	48.33	70	13	11	5	3	2	1	9	10	7	40	0
2	63.33	48.33	43.33	5	2	0	4	1	0	3	2	0	41	0
2	76.6	48.3	35	13	12	5	5	6	4	3	3	6	201	1
1	81.6	61.6	68.3	9	10	14	8	9	9	10	9	11	202	1
2	65	63.3	48.3	8	6	6	9	10	8	11	10	7	203	1
3	90	66.6		10	9	12	8	5	11				204	1
2	60	46.6	43.3	5	7	7	2	3	5	3	2	5	205	1
1	81.6	73.3	90	20	21	14	10	12	11	13	15	12	206	1
3	66.6	86.6	58.3	5	5	3	11	16	6	7	2	1	207	1
2	90	66.6		23	17	17	15	12	14				208	1
1	80	43.3	63.3	10	10	7	2	4	2	5	5	8	209	1
3	80	81.6	46.6	8	7	11	19	19	11	6	5	7	210	1
2	65			8	10	5							211	1
1	73.3			15	14	7							212	1
3	85	73.3	33.3	10	8	8	4	5	6	3	4	4	213	1
1	70		60	12	10	10				9	3	7	214	1
3	70	56.6	41.6	8	10	11	4	3	9	3	5	6	215	1
1	78.3	60	70	19	21	11	10	11	11	8	15	9	216	1
2	90	76.6	65	16	16	17	9	6	10	8	9	12	217	1
3	75	53.3	41.6	7	15	13	3	7	12	3	3	4	218	1
1	66.6	65	66.6	7	6	6	7	6	5	12	7	8	219	1
3	76.6	71.6	48.3	20	15	11	13	11	5	4	6	8	220	1
1	91.6	16.6	13.3	16	17	11	0	2	1	2	0	0	221	1
2	76.6	66.6	60	13	10	12	9	7	13	10	8	10	222	1
3	78.3	81.6	16.6	14	9	14	10	10	11	4	3	6	223	1
2	86.6	43.3	43.3	12	16	14	5	3	6	5	3	6	224	1
1	76.6			11	8	11							225	1
2	85	68.3	58.3	14	14	7	1	13	7	6	17	6	226	1
1	85	73.3	86.6	11	13	11	8	3	9	8	6	11	227	1
2	68.3	38.3		7	1	5	4	0	2				228	1
1	73.33	6.6	41.6	17	16	5	5	1	2	9	3	2	229	1
